# Supplementary material for: Loss of Anti-Tumor Efficacy by Polyamine Blocking Therapy in GCN2 Null Mice
Source: Biomedicines. 2023 Oct 5;11(10):2703. doi: 10.3390/biomedicines11102703 (PMC10604246; doi:10.3390/biomedicines11102703)
Supplement: Supplementary file 1 [file biomedicines-11-02703-s001.zip]

Archive with 1 entries (1 files):
- biomedicines-2545180-supplementary.pdf
